# Supplementary material for: Diets Differently Regulate Tumorigenesis in Young E0771 Syngeneic Breast Cancer Mouse Model
Source: J Clin Med. 2023 Jan 4;12(2):413. doi: 10.3390/jcm12020413 (PMC9862441; doi:10.3390/jcm12020413)
Supplement: Supplementary file 1 [file jcm-12-00413-s001.zip]

Archive with 1 entries (1 files):
- jcm-2068370-supplementary.pdf
